# Supplementary material for: Phenotypic Remodeling of γδ T Cells in Non-Eosinophilic Chronic Rhinosinusitis with Nasal Polyposis
Source: Medicina (Kaunas). 2025 Nov 30;61(12):2143. doi: 10.3390/medicina61122143 (PMC12734732; doi:10.3390/medicina61122143)
Supplement: Supplementary file 1 [file medicina-61-02143-s001.zip]

Archive with 2 entries (2 files):
- Suplementary Tables_correction_28.11.2025.pdf
- Supplementary Figures_correction_28.11.2025.pdf
